# Supplementary material for: Microbial Community Succession Associated with Poplar Wood Discoloration
Source: Plants (Basel). 2022 Sep 16;11(18):2420. doi: 10.3390/plants11182420 (PMC9504049; doi:10.3390/plants11182420)
Supplement: Supplementary file 1 [file plants-11-02420-s001.zip]

Archive with 1 entries (1 files):
- plants-1928065-supplementary.pdf
